# Supplementary material for: Placental Complement Activation in Fetal and Neonatal Alloimmune Thrombocytopenia: An Observational Study
Source: Int J Mol Sci. 2021 Jun 23;22(13):6763. doi: 10.3390/ijms22136763 (PMC8267834; doi:10.3390/ijms22136763)
Supplement: Supplementary file 1 [file ijms-22-06763-s001.zip]

Archive with 1 entries (1 files):
- ijms-1233948-supplementary.pdf
